# Supplementary material for: Case-Control Study of Nodding Syndrome in Acholiland: Urinary Multi-Mycotoxin Screening
Source: Toxins (Basel). 2021 Apr 27;13(5):313. doi: 10.3390/toxins13050313 (PMC8145943; doi:10.3390/toxins13050313)
Supplement: Supplementary file 1 [file toxins-13-00313-s001.zip]

Archive with 1 entries (1 files):
- toxins-1165115-supplementary DOI.pdf
